# Supplementary material for: Parental-effect gene-drive elements under partial selfing, or why do Caenorhabditis genomes have hyperdivergent regions?
Source: bioRxiv. 2024 Jul 24:2024.07.23.604817. Preprint. [Version 1] doi: 10.1101/2024.07.23.604817 (PMC11291142; doi:10.1101/2024.07.23.604817)
Supplement: Supplement 1 [file media-1.zip]

Archive with 56 entries (53 files):
- PlotManuscriptFigures.R
- __MACOSX/._PlotManuscriptFigures.R
- MedeaFight/
- __MACOSX/._MedeaFight
- MedeaFight/man/
- __MACOSX/MedeaFight/._man
- MedeaFight/.DS_Store
- __MACOSX/MedeaFight/._.DS_Store
- MedeaFight/R/
- __MACOSX/MedeaFight/._R
- MedeaFight/NAMESPACE
- __MACOSX/MedeaFight/._NAMESPACE
- MedeaFight/DESCRIPTION
- __MACOSX/MedeaFight/._DESCRIPTION
- MedeaFight/man/.Rhistory
- __MACOSX/MedeaFight/man/._.Rhistory
- MedeaFight/man/AddTheoryEquilibrium.Rd
- __MACOSX/MedeaFight/man/._AddTheoryEquilibrium.Rd
- MedeaFight/man/AndroPeelXYZ.Rd
- __MACOSX/MedeaFight/man/._AndroPeelXYZ.Rd
- MedeaFight/man/MedeaXYZ.Rd
- __MACOSX/MedeaFight/man/._MedeaXYZ.Rd
- MedeaFight/man/NumericPhat.Rd
- __MACOSX/MedeaFight/man/._NumericPhat.Rd
- MedeaFight/man/PeelMedXYZ.Rd
- __MACOSX/MedeaFight/man/._PeelMedXYZ.Rd
- MedeaFight/man/AndroMedeaXYZ.Rd
- __MACOSX/MedeaFight/man/._AndroMedeaXYZ.Rd
- MedeaFight/man/PeelMedYp.Rd
- __MACOSX/MedeaFight/man/._PeelMedYp.Rd
- MedeaFight/man/MedPeelYp.Rd
- __MACOSX/MedeaFight/man/._MedPeelYp.Rd
- MedeaFight/man/AndroPeelYp.Rd
- __MACOSX/MedeaFight/man/._AndroPeelYp.Rd
- MedeaFight/man/FreqByTimePlot.Rd
- __MACOSX/MedeaFight/man/._FreqByTimePlot.Rd
- MedeaFight/man/DeFinetti.Rd
- __MACOSX/MedeaFight/man/._DeFinetti.Rd
- MedeaFight/man/MedPeelXYZ.Rd
- __MACOSX/MedeaFight/man/._MedPeelXYZ.Rd
- MedeaFight/man/AndroMedeaYp.Rd
- __MACOSX/MedeaFight/man/._AndroMedeaYp.Rd
- MedeaFight/man/makegrid.Rd
- __MACOSX/MedeaFight/man/._makegrid.Rd
- MedeaFight/man/AddNumericEquilibrium.Rd
- __MACOSX/MedeaFight/man/._AddNumericEquilibrium.Rd
- MedeaFight/man/MedeaYp.Rd
- __MACOSX/MedeaFight/man/._MedeaYp.Rd
- MedeaFight/man/steps.Rd
- __MACOSX/MedeaFight/man/._steps.Rd
- MedeaFight/man/TheoryPhat.Rd
- __MACOSX/MedeaFight/man/._TheoryPhat.Rd
- MedeaFight/R/FunctionsForPackage.R
- __MACOSX/MedeaFight/R/._FunctionsForPackage.R
- HowToUseMedeaFight.html
- __MACOSX/._HowToUseMedeaFight.html
