# Supplementary material for: Parental-effect gene-drive elements under partial selfing, or why do Caenorhabditis genomes have hyperdivergent regions?
Source: bioRxiv. 2024 Jul 24:2024.07.23.604817. Preprint. [Version 1] doi: 10.1101/2024.07.23.604817 (PMC11291142; doi:10.1101/2024.07.23.604817)
Supplement: Supplement 1 [file media-1.zip › MedeaFight/NAMESPACE]

# Generated by roxygen2: do not edit by hand

export(AddNumericEquilibrium)
export(AddTheoryEquilibrium)
export(AndroMedeaXYZ)
export(AndroMedeaYp)
export(AndroPeelXYZ)
export(AndroPeelYp)
export(DeFinetti)
export(FreqByTimePlot)
export(MedPeelXYZ)
export(MedPeelYp)
export(MedeaXYZ)
export(MedeaYp)
export(NumericPhat)
export(PeelMedXYZ)
export(PeelMedYp)
export(TheoryPhat)
export(makegrid)
export(steps)
