# Supplementary material for: Parental-effect gene-drive elements under partial selfing, or why do Caenorhabditis genomes have hyperdivergent regions?
Source: bioRxiv. 2024 Jul 24:2024.07.23.604817. Preprint. [Version 1] doi: 10.1101/2024.07.23.604817 (PMC11291142; doi:10.1101/2024.07.23.604817)
Supplement: Supplement 1 [file media-1.zip › MedeaFight/DESCRIPTION]

Package: MedeaFight
Title: Model the evolution of Medea and peel alleles in populations of partial selfers
Version: 1.0.0
Authors@R: 
    person("Matthew", "Rockman",email= "mrockman@nyu.edu", role = c("aut", "cre"),
           comment = c(ORCID = "0000-0001-6492-8906"))
Description: Track Medea and peel allele and genotype frequencies through time under monoecy, dioecy, and Caenorhabditis-type androdioecy with selfing. The package also includes functions for plotting frequencies through time and calculating or estimating frequency equilibria and plotting those. 
License: `use_mit_license()`
Imports:
	Ternary (>= 2.1.2)
Encoding: UTF-8
Roxygen: list(markdown = TRUE)
RoxygenNote: 7.3.2.9000
