# Supplementary material for: Parental-effect gene-drive elements under partial selfing, or why do Caenorhabditis genomes have hyperdivergent regions?
Source: bioRxiv. 2024 Jul 24:2024.07.23.604817. Preprint. [Version 1] doi: 10.1101/2024.07.23.604817 (PMC11291142; doi:10.1101/2024.07.23.604817)
Supplement: Supplement 1 [file media-1.zip › MedeaFight/man/AddNumericEquilibrium.Rd]

% Generated by roxygen2: do not edit by hand
% Please edit documentation in R/FunctionsForPackage.R
\name{AddNumericEquilibrium}
\alias{AddNumericEquilibrium}
\title{AddNumericEquilibrium}
\usage{
AddNumericEquilibrium(
  mod = AndroMedeaXYZ,
  b = 1,
  S = 0.57,
  kscale = 1,
  k1 = 1,
  k2 = 0.65,
  lineweight = 2
)
}
\arguments{
\item{mod}{The name of the function that will iterate the recursion equations for evolution of the system. This is one of the
following: AndroMedeaXYZ, AndroPeelXYZ, MedPeelXYZ, PeelMedXYZ, or MedeaXYZ. Defaults to AndroMedeaXYZ, which models two Medea alleles under androdioecy.}

\item{b}{The ratio of the number of hermaphrodite offspring from an outcross to the number from a self-fertilization. Defaults to 1, implying that an outcross results in twice as many total offspring (half male, half hermaphrodite).}

\item{S}{Selfing rate. Defaults to 0.57.}

\item{kscale}{This is a number between zero and 1 that multiplies the specified k1 and k2 values to change their absolute magnitudes. Defaults to 1.}

\item{k1}{The penetrance of allele 1 (x represents the homozygote frequency of this allele). Defaults to 1.}

\item{k2}{The penetrance of allele 2 (z represents the homozygote frequency of this allele). Defaults to 0.65.}

\item{lineweight}{How heavy should each line be? This passes a number to \code{lwd} for plotting. Defaults to 2.}
}
\value{
The function adds a red line indicating p_hat, Y_hat combinations that form the unstable equilibrium. And it returns a data frame
of the X, Y, Z values of the line, at increments of 0.005 in heterozygote frequency.
}
\description{
\code{AddNumericEquilibrium } adds the numeric estimates of equilibrium values of p and Y to a DeFinetti plot.
}
\details{
This function uses a grid search to find the equilibrium values of allele frequency (p) and heterozygosity (Y)
and it adds them to an already-plotted DeFinetti plot.
This function works for any of the mating-system and allele-type models described in Rockman 2024, but
for monoecious models, it's much quicker to use \code{AddTheoryEquilibrium }.
Note that \code{AddNumericEquilibrium} finds the equilibrium under the conditions that male and hermaphrodite initial allele frequencies are identical.
}
\examples{
DeFinetti(startingpoints = "Boundary", grid = 2, k1 = 1, k2 = 0.65, S = 0.57, plotgens = 10, mod = AndroMedeaXYZ, weights = 2)
AddNumericEquilibrium(mod = AndroMedeaXYZ, k1 = 1, k2 = 0.65, S = 0.57)
}
